# Supplementary material for: Age, growth, and natural mortality of yellowfin grouper (Mycteroperca venenosa) from the southeastern United States
Source: PeerJ. 2015 Jul 21;3:e1099. doi: 10.7717/peerj.1099 (PMC4517963; doi:10.7717/peerj.1099)
Supplement: Supplemental Information 1 — Raw Data spreadsheet and all component supplementary tabs with analyses. [file peerj-03-1099-s001.xlsx]

## Sheet: RawData
Box #	Box position	slide ID	Source	Collection #	Sample #	Fishery	Month	Day	Year	Area	County	State	Species	Sex	TL_mm	FL_mm	SL_mm	Wt.	Wt Units	Vessel	Gear	Depth	Depth Units	Sampler	Month2	BurtonRings	Burton_Edgetype	Burt_Quality	Potts_rings	P_Edge	P_Qual	Cal_age	Frac_age	Comments	Agree?	Difference	Average	Error	APE
1	4	4	CM	20091391706		CM	7	16	2009	707		SC	YFG		865.27	830									7			A
3	25	225	CM	07-12490	2	CM	8	24	2007			NC	YFG		987.17	945									8			A
2	70	170	CM	20080132609		CM	10	7	2008	708		SC	YFG		780.47	750									10	9	3	B				9	9.5
1	1	1	CM	09-08668		CM	11	5	2009	3476		NC	YFG		754	720				Shelly					11	10	4	C				10	10.5833
1	3	3	CM	20091391963		CM	9	1	2009	707		SC	YFG		780.47	750									9	12	3	C				12	12.4167
1	6	6	CM	20091391511		CM	7	17	2009	708		SC	YFG		791.07	760									7	14	3	C				14	14.25
1	12	12	CM	20091062450		CM	8	6	2009	709		NC	YFG		751.85	723				Fish Screamer II	616				8	8	3	C				8	8.33333
1	14	14	CM	20091062211		CM	7	13	2009	709		NC	YFG		687.19	662				Split Decision	616				7	9	3	C				9	9.25
1	18	18	CM	20071060535		CM	2	13	2007	709		NC	YFG		586.49	567				Capt Boo	616				2	5	4	C				6	5.83333
1	19	19	CM	20080132057		CM	8	19	2008	708		SC	YFG		642.67	620									8	6	3	C				6	6.33333
1	23	23	CM	20080132370		CM	9	19	2008	713		SC	YFG		780.47	750									9	10	3	C				10	10.4167
1	26	26	CM	20080130140		CM	1	15	2008	707		SC	YFG		759.27	730									1	10	1	C				10	9.75
1	27	27	CM	20070130855		CM	3	21	2007	708		SC	YFG		706.27	680									3	6	3	C				7	6.91667
1	30	30	CM	20080132681		CM	10	20	2008	708		SC	YFG		685.07	660									10	7	3	C				7	7.5
1	35	35	CM	20071060978		CM	3	16	2007	709		NC	YFG		697.79	672				Different Drummer	616				3	7	4	C				8	7.91667
1	44	44	CM	20111393080		CM	8	18	2011	707		SC	YFG		897.07	860									8	15	3	C				15	15.3333
1	49	49	CM	20070131030		CM	3	1	2007	707		SC	YFG		621.47	600									3	6	2	C				6	5.91667
1	52	52	CM	20070131071		CM	3	9	2007	708		SC	YFG		632.07	610									3	4	4	C				5	4.91667
1	53	53	CM	20070131072		CM	3	9	2007	708		SC	YFG		663.87	640									3	5	4	C				6	5.91667
1	57	57	CM	20101061797		CM	10	28	2010	709		NC	YFG		731.71	704				Island Runner	616				10	8	3	C				8	8.5
1	58	58	CM	20111061901		CM	8	23	2011	709		NC	YFG		876.93	841				Rollin Thunder	943				8	12	2	C				12	12.3333
1	60	60	CM	10-09394		CM	7	7	2010	3476		NC	YFG		801.67	770				Deep South					7	10	2	C				10	10.25
1	64	64	CM	20081060536		CM	2	7	2008	709		NC	YFG		643.73	621				Split Decision	616				2	7	1	C				7	6.83333
1	68	68	CM	20071062363		CM	5	24	2007	709		NC	YFG		924.63	886				Second Chance	616				5	14	2	C				14	14.0833
1	70	70	CM	20071061940		CM	5	3	2007	709		NC	YFG		847.25	813				Ellen	616				5	9	2	C				9	9.08333
1	76	76	CM	20071063203		CM	6	27	2007	709		NC	YFG		679.77	655				Island Runner	616				6	8	2	C				8	8.16667
1	81	81	CM	20071062577		CM	6	1	2007	709		NC	YFG		653.27	630				Capt Star	616				6	6	3	C				6	6.16667
1	86	86	CM	20071066632		CM	12	21	2007	709		NC	YFG		760.33	731				Island Runner	616				12	8	4	C				8	8.66667
1	88	88	CM	20091392620		CM	12	27	2009	713		SC	YFG		833.47	800									12	11	3	C				11	11.6667
1	94	94	CM	07-12532		CM	11	21	2007			NC	YFG		865.27	830									11	12	3	C				12	12.5833
1	95	95	CM	07-12489		CM	8	23	2007			NC	YFG		828.17	795									8	9	3	C				9	9.33333
1	97	97	CM	08-23914		CM	10	17	2008			NC	YFG		909.79	872				Deep South					10	13	3	C				13	13.5
2	5	105	CM	20070130255		CM	2	1	2007	708		SC	YFG		801.67	770									2	9	3	C				10	9.83333
2	6	106	CM	20070131362		CM	4	27	2007	708		SC	YFG		600.27	580									4	5	4	C				6	6
2	8	108	CM	20070131148		CM	4	4	2007	708		SC	YFG		854.67	820									4	11	4	C				12	12
2	10	110	CM	20060134148		CM	12	1	2006	707		SC	YFG		515.47	500									12	4	3	C				4	4.66667
2	11	111	CM	20060134301		CM	12	13	2006	708		SC	YFG		738.07	710									12	7	3	C				7	7.66667
2	12	112	CM	20060134368		CM	12	13	2006	708		SC	YFG		579.07	560									12	5	4	C				5	5.66667
2	13	113	CM	20060134369		CM	12	13	2006	708		SC	YFG		674.47	650									12	6	3	C				6	6.66667
2	16	116	CM		1	CM	6	20	2005	SofTower		NC	YFG		674.47	650					bandit				6	6	2	C				6	6.16667
2	17	117	CM		1	CM	5	31	2005	EofTower		NC	YFG		658.57	635					bandit				5	8	2	C				8	8.08333
2	18	118	CM		2	CM	5	31	2005	EofTower		NC	YFG		663.87	640					bandit				5	8	2	C				8	8.08333
2	25	125	CM	20080132956		CM	11	7	2008	708		SC	YFG		663.87	640									11	7	3	C				7	7.58333
2	31	131	CM	20050130125		CM	10	21	2005	708		SC	YFG		706.27	680									10	9	3	C				9	9.5
2	32	132	CM	20050130126		CM	10	21	2005	708		SC	YFG		801.67	770									10	11	4	C				11	11.5
2	36	136	CM	3800222		CM	10	9	2003				YFG		593.91	574									10	5	2	C				5	5.5
2	38	138	CM			CM	7	14	2005				YFG		640	613.83				CJ2					7	5	2	C				5	5.25
2	44	144	CM			CM	12	10	2004	HW		NC	YFG		796.37	765									12	11	3	C				11	11.6667
2	46	146	CM	20091390178		CM	1	26	2009	708		SC	YFG		812.27	780									1	11	4	C				12	11.75
2	50	150	CM	20080130846		CM	4	18	2008	708	SC	SC	YFG		886.47	850									4	13	1	C				13	13
2	52	152	CM	20080131238		CM	6	6	2008	708	SC	SC	YFG		769.87	740									6	8	2	C				8	8.16667
2	54	154	CM	20070134058		CM	12	14	2007	707	SC	SC	YFG		907.67	870									12	13	3	C				13	13.6667
2	56	156	CM	20060131121		CM	4	23	2006	708	SC	SC	YFG		663.87	640									4	7	1	C				7	7
2	57	157	CM	20060130949		CM	4	4	2006	708	SC	SC	YFG		610.87	590									4	4	4	C				5	5
2	58	158	CM	20060130950		CM	4	4	2006	708	SC	SC	YFG		642.67	620									4	6	1	C				6	6
2	59	159	CM	20070132038		CM	6	22	2007	707	SC	SC	YFG		695.67	670									6	6	3	C				6	6.16667
2	60	160	CM	20060131461		CM	5	26	2006	707	SC	SC	YFG		663.87	640									5	7	2	C				7	7.08333
2	61	161	CM	20060130544		CM	2	27	2006	709		SC	YFG		642.67	620									2	5	4	C				6	5.83333
2	63	163	CM	20060130711		CM	3	14	2006	707		SC	YFG		653.27	630									3	7	4	C				8	7.91667
2	67	167	CM	20091391800		CM	8	18	2009	707		SC	YFG		759.27	730									8	9	3	C				9	9.33333
2	71	171	CM	20080132632		CM	10	7	2008	707		SC	YFG		801.67	770									10	10	2	C				10	10.5
2	73	173	CM	20111391857		CM	6	7	2011	718		SC	YFG		844.07	810									6	12	2	C				12	12.1667
2	80	180	CM	20070132597		CM	8	10	2007	708		SC	YFG		801.67	770									8	13	2	C				13	13.3333
2	81	181	CM	20081062592		CM	7	7	2008	709		NC	YFG		708.39	682				Reel Job	616				7	8	3	C				8	8.25
2	82	182	CM	20081062593		CM	7	7	2008	709		NC	YFG		684.01	659				Reel Job	616				7	7	2	C				7	7.25
2	86	186	CM	20081063398		CM	8	18	2008	709		NC	YFG		733.83	706				Raw Bar					8	10	3	C				10	10.3333
2	90	190	CM			CM	6	8	2005			NC	YFG		760	725.43		6.2		Shelley					6	8	3	C				8	8.16667
2	95	195				CM	4	13	2005	EofTower		NC	YFG		833.47	800				LA	Bandit				4	9	1	C				9	9
2	96	196	CM			CM	5	5	2005			NC	YFG		695.67	670				Capn Boo	Bandit				5	8	2	C				8	8.08333
2	98	198	CM			CM	5	6	2005			NC	YFG		669.17	645				Split Decision	Bandit				5	6	2	C				6	6.08333
3	4	204	CM	20101392877		CM	7	26	2010	708		SC	YFG		780.47	750									7	10	2	C				10	10.25
3	8	208	CM	20101061571		CM	10	12	2010	709		NC	YFG		745.49	717				Lucky Star	616				10	11	3	C				11	11.5
3	9	209	CM	20101061572		CM	10	12	2010	709		NC	YFG		811.21	779				Lucky Star	616				10	10	3	C				10	10.5
3	12	212	CM	20071063114		CM	6	23	2007	709		NC	YFG		718.99	692				Lucky Star	616				6	8	2	C				8	8.16667
3	17	217	CM	04-14616		CM	11	2	2004	EofTower		NC	YFG		732.77	705				Split Decision	Bandit				11	15	3	C				15	15.5833
3	22	222	CM	07-11213		CM	5	4	2007			NC	YFG		745.49	717									5	8	2	C				8	8.08333
3	26	226	CM	04-06708		CM	4	22	2004	Long Bay		NC	YFG		817.57	785				Lady Ann					4	13	1	C				13	13
3	27	227	CM	TQ0902581			6	12	2009	17		FL	YFG		860	825									6	11	2	C				11	11.1667
3	36	236	HB	5800-11		HB	1		1981	17		FL	YFG		545	525.48		2.6	kg						1	6	1	C				6	5.75
3	37	237					4	19	1983	11		FL	YFG		558	537.57									4	7	2	C				7	7
3	38	238	HB	5854-3		HB	3		1981	11		FL	YFG		560	539.43									3	6	1	C				6	5.91667
3	40	240					4	19	1983	11		FL	YFG		643	616.62									4	9	2	C				9	9
3	43	243	HB	5384-2		HB	8	23	1980	17		FL	YFG		675	646.38		4.48	kg						8	8	2	C				8	8.33333
3	45	245	HB	5339-12		HB	5	24	1980	17		FL	YFG		723	691.02		5.65	kg						5	8	2	C				8	8.08333
3	46	246	HB	4125-2		HB	6	16	1979	17		FL	YFG		724	691.95	5.85	Kg							6	13	2	C				13	13.1667
3	48	248	HB	4140-18		HB	10	6	1979	17		FL	YFG		732	699.39	5.4	Kg							10	13	3	C				13	13.5
3	52	252	CM	28901-1		HB	7	19	1979			PR	YFG		865	823.08				Oregon 2	LL	101			7	19	3	C				19	19.25
3	56	256	CM	28412-36		HB	3	7	1997	5		SC	YFG		630	605		3.52	kg	Capt Smoke					3	7	4	C				8	7.91667
3	58	258	HB	28412-32		HB	3	7	1997	5		SC	YFG		675	650		4.85	kg	Capt Smoke					3	6	4	C				7	6.91667
3	60	260	CM	28412-29		HB	3	7	1997	5		SC	YFG		735	705		5.89	kg	Capt Smoke					3	11	1	C				11	10.9167
3	63	263	CM	20111393761		CM	9	29	2011	707		SC	YFG		738.07	710									9	9	3	C				9	9.41667
3	66	266	CM	11-06640	rep 04	CM	12	8	2011			NC	YFG		699.91	674		5.8	?						12	10	4	C				10	10.6667
3	67	267	CM	20111394297		CM	11	3	2011	708		SC	YFG		621.47	600									11	4	4	C				4	4.58333
3	71	271	CM	20121391668		CM	5	28	2012	707		SC	YFG		769.87	740									5	10	2	C				10	10.0833
3	72	272	CM	11-06396		CM	11	15	2011			NC	YFG		846.19	812									11	12	4	C				12	12.5833
3	80	280	CM	20111393893		CM	10	14	2011	708		SC	YFG		759.27	730									10	10	3	C				10	10.5
3	81	281	CM	20121392499		CM	7	19	2012	707		SC	YFG		769.87	740									7	12	2	C				12	12.25
3	82	282	CM	20121391584		CM	5	15	2012	707		SC	YFG		653.27	630									5	6	4	C				6	6.08333
3	88	3	CM	20131391412		CM	6	21	2013			SC	YFG		950.07	910									6	18	2	c				18	18.1667
3	90	5	HB	45184	5	HB	1	27	2013	17		FL	YFG	m	825	792									1	12	3	c				13	12.75
3	92	7	HB	45387	18	HB	5	11	2013	17		FL	YFG	f	545	535									5	4	4	c				5	5.08333
3	95	10	HB	45839	14	HB	8	28	2013	11		FL	YFG	m	700	703									8	5	3	c				5	5.33333
YFGR-3	95	10	HB	45839-14		HB	8	28	2013			FL	YFG	M	711	703									8	5	3	C				5	5.33333
YFGR-3	96	1		ky1300481			7	30	2013			FL	YFG		676.59	652									7	6	3	C				6	6.25
YFGR-3	97	2	CM	ky1300482			7	30	2013			FL	YFG		594.97	575									7	5	2	C				5	5.25
YFGR-4			CM	20141722603		CM	9	9	2014	12		FL				612									9	5	2	C				5	5.41667
YFGR-4			CM	20141391481		CM	7	30	2014	5		SC		U		702									7	10	2	C				10	10.25
YFGR-4			CM	20141851213		CM	9	1	2014	10		NC				813									9	12	3	C				12	12.4167
YFGR-4			CM	14-07675		CM	5	22	2014	10		NC				810									5	12	2	C				12	12.0833
YFGR-4			CM	20141851204		CM	9	1	2014	10		NC				777									9	13	3	c				13	13.4167
1	2	2	CM	20091392012		CM	9	15	2009	707		SC	YFG		907.67	870									9	15	3	D				15	15.4167
1	5	5	CM	20091391715		CM	8	4	2009	707		SC	YFG		939.47	900									8	17	3	D				17	17.3333
1	7	7	CM	20091391616		CM	7	28	2009	700		SC	YFG		875.87	840									7	15	2	D				15	15.25
1	8	8	CM	09-10823		CM	5	14	2009			NC	YFG		855	813.78				Split Decision					5	13	1	D				13	13.0833
1	9	9	CM	09-10821		CM						NC	YFG		985	934.68				Gulfstream					5	19	2	D				20	20.0833
1	10	10	CM	09-10820		CM	5	8	2009			NC	YFG		746	712.41				Island Runner					5	10	2	D				10	10.0833
1	11	11	CM	20091062183		CM	7	13	2009			NC	YFG		675.53	651				Miss Kaylee	616				7	9	3	D				9	9.25
1	13	13	CM	20091062210		CM	7	13	2009	709		NC	YFG		793.19	762				Split Decision	616				7	16	3	D				16	16.25
1	15	15	CM	09-10845		CM	5	29	2009			NC	YFG		820.75	788									5	9	4	D				10	10.0833
1	16	16	CM	20091391258		CM	6	17	2009	707		SC	YFG		875.87	840									6	15	2	D				15	15.1667
1	17	17	CM	08-10275		CM	1	9	2008			NC	YFG		771.99	742									1	13	4	D				14	13.75
1	20	20	CM	20080132302		CM	9	11	2008	707		SC	YFG		950.07	910									9	14	3	D				14	14.4167
1	21	21	CM	20080132170		CM	8	21	2008	713		SC	YFG		960.67	920									8	19	3	D				19	19.3333
1	22	22	CM	20080132369		CM	9	19	2008	713		SC	YFG		685.07	660									9	5	3	D				5	5.41667
1	24	24	CM	Renegade 3476		CM	6	23	2009	708		SC	YFG		718.99	692									6	7	2	D				7	7.16667
1	25	25	CM	20080130126		CM	1	15	2008	708		SC	YFG		897.07	860									1	15	4	D				16	15.75
1	28	28	CM	20070130856		CM	3	21	2007	708		SC	YFG		854.67	820									3	13	1	D				13	12.9167
1	29	29	CM	20070130857		CM	3	21	2007	708		SC	YFG		865.27	830									3	16	2	D				16	15.9167
1	31	31	CM	20080132682		CM	10	20	2008	708		SC	YFG		738.07	710									10	7	4	D				7	7.5
1	32	32	CM	20080132683		CM	10	20	2008	708		SC	YFG		801.67	770									10	10	3	D				10	10.5
1	33	33	CM	20080132684		CM	10	20	2008	708		SC	YFG		854.67	820									10	14	3	D				14	14.5
1	34	34	CM	20071060985		CM	3	16	2007	709		NC	YFG		926.75	888				Split Decision	616				3	18	1	D				18	17.9167
1	36	36	CM	20071061813		CM	4	27	2007	709		NC	YFG		575.89	557				Split Decision	616				4	4	2	D				4	4
1	37	37	CM	20071061814		CM	4	27	2007	709		NC	YFG		747.61	719				Split Decision	616				4	9	2	D				9	9
1	38	38	CM	20071061815		CM	4	27	2007	709		NC	YFG		782.59	752				Split Decision	616				4	12	2	D				12	12
1	39	39	CM	20101394680		CM	11	2	2010	707		SC	YFG		865.27	830									11	18	4	D				18	18.5833
1	40	40	CM	20101394681		CM	11	2	2010	707		SC	YFG		897.07	860									11	20	4	D				20	20.5833
1	41	41	CM	20111392947		CM	8	6	2011	708		SC	YFG		748.67	720									8	9	3	D				9	9.33333
1	43	43	CM	20111393079		CM	8	18	2011	707		SC	YFG		695.67	670									8	8	3	D				8	8.33333
1	45	45	CM	20111392904		CM	8	4	2011	708		SC	YFG		833.47	800									8	16	3	D				16	16.3333
1	46	46	CM	20111392905		CM	8	4	2011	708		SC	YFG		844.07	810									8	18	3	D				18	18.3333
1	47	47	CM	20111392906		CM	8	4	2011	708		SC	YFG		886.47	850									8	16	3	D				16	16.3333
1	50	50	CM	20070131031		CM	3	1	2007	707		SC	YFG		632.07	610									3	6	2	D				6	5.91667
1	51	51	CM	20070131070		CM	3	9	2007	708		SC	YFG		515.47	500									3	5	4	D				6	5.91667
1	54	54	CM	20070131074		CM	3	9	2007	708		SC	YFG		791.07	760									3	13	1	D				13	12.9167
1	55	55	CM	10-09424		CM	10	11	2010	3476		NC	YFG		711.57	685				Sea Mint					10	9	3	D				9	9.5
1	59	59	CM	10-09394		CM	7	7	2010	3476		NC	YFG		894.95	858				Deep South					7	16	2	D				16	16.25
1	61	61	CM	10-09394		CM	7	7	2010	3476		NC	YFG		859.97	825				Deep South					7	15	3	D				15	15.25
1	62	62	CM	07-09840		CM	2	13	2007			NC	YFG		703	672.42		12	lb						2	11	4	D				12	11.8333
1	63	63	CM	20081060461		CM	2	6	2008	709		NC	YFG		832.41	799				Gulf Stream	616				2	11	1	D				11	10.8333
1	65	65	CM	20071062759		CM	6	12	2007	709		NC	YFG		792.13	761				Split Decision	616				6	15	3	D				15	15.1667
1	66	66	CM	20071062361		CM	5	24	2007	709		NC	YFG		690.37	665				Second Chance	616				5	7	2	D				7	7.08333
1	67	67	CM	20071062362		CM	5	24	2007	709		NC	YFG		621.47	600				Second Chance	616				5	6	2	D				6	6.08333
1	69	69	CM	20071063026		CM	6	21	2007	709		NC	YFG		716.87	690				Light and Slight	616				6	7	2	D				7	7.16667
1	71	71	CM	20071061971		CM	5	6	2007	709		NC	YFG		796.37	765				Gulf Stream	616				5	10	2	D				10	10.0833
1	72	72	CM	20071062464		CM	5	29	2007	709		NC	YFG		847.25	813				Split Decision	616				5	12	2	D				12	12.0833
1	73	73	CM	20071062465		CM	5	29	2007	709		NC	YFG		690.37	665				Split Decision	616				5	6	3	D				7	7.08333
1	74	74	CM	20071062466		CM	5	29	2007	709		NC	YFG		791.07	760				Split Decision	616				5	12	2	D				12	12.0833
1	75	75	CM	20071063202		CM	6	27	2007	709		NC	YFG		702.03	676				Island Runner	616				6	6	3	D				6	6.16667
1	77	77	CM	20071063204		CM	6	27	2007	709		NC	YFG		759.27	730				Island Runner	616				6	11	2	D				11	11.1667
1	78	78	CM	20071063205		CM	6	27	2007	709		NC	YFG		758.21	729				Island Runner	616				6	12	2	D				12	12.1667
1	79	79	CM	20071063206			6	26	2007	709		NC	YFG		631.01	609				Island Runner	616				6	7	3	D				7	7.16667
1	80	80	CM	20071062986		CM	6	20	2007	709		NC	YFG		767.75	738				Ellen	616				6	9	2	D				9	9.16667
1	82	82	CM	20071064173		CM	8	10	2007	709		NC	YFG		583.31	564				Different drummer	616				8	5	3	D				5	5.33333
1	83	83	CM	20071063254		CM	7	2	2007	709		NC	YFG		813.33	781				Island Runner	616				7	15	2	D				15	15.25
1	84	84	CM	20071063255		CM	7	2	2007	709		NC	YFG		739.13	711				Island Runner	616				7	9	3	D				9	9.25
1	85	85	CM	20071063984		CM	8	7	2007	709		NC	YFG		748.67	720				Lady Fay	616				8	12	3	D				12	12.3333
1	87	87	CM	20091062055		CM	7	1	2009	709		NC	YFG		854.67	820				Gulf Stream	616				7	9	2	D				9	9.25
1	89	89	CM	07-10238		CM	3	2	2007	10		NC	YFG		579.07	560									3	5	4	D				6	5.91667
1	90	90	CM	07-10238		CM	3	2	2007			NC	YFG		891.77	855									3	16	1	D				16	15.9167
1	91	91	CM	07-10250		CM	3	26	2007			NC	YFG		928.87	890									3	17	1	D				17	16.9167
1	92	92	CM	07-12479		CM	7	19	2007			NC	YFG		838.77	805									7	18	2	D				18	18.25
1	93	93	CM	07-12507		CM	10	9	2007			NC	YFG		971.27	930									10	19	3	D				19	19.5
1	96	96	CM	07-12489		CM	8	23	2007			NC	YFG		828.17	795									8	11	2	D				11	11.3333
1	98	98	CM	09-10813		CM	4	30	2009			NC	YFG												4	20	4	D
1	99	99	CM	08-10410		CM	10	2	2008			NC	YFG		867.39	832				Renegade					10	15	3	D				15	15.5
1	100	100	CM	09-08616		CM	7	2	2009	3476		NC	YFG		859.97	825				Renegade					7	13	2	D				13	13.25
2	1	101	CM	20070132329		CM	7	24	2007	708		SC	YFG		621.47	600									7	6	2	D				6	6.25
2	2	102	CM	20070132189		CM	7	11	2007	707		SC	YFG		844.07	810									7	12	3	D				12	12.25
2	3	103	CM	20070130253		CM	2	1	2007	708		SC	YFG		695.67	670									2	5	4	D				6	5.83333
2	4	104	CM	20070130254		CM	2	1	2007	708		SC	YFG		706.27	680									2	8	4	D				9	8.83333
2	7	107	CM	20070131147		CM	4	4	2007	708		SC	YFG		844.07	810									4	13	4	D				14	14
2	9	109	CM	20070131184		CM	4	5	2007	708		SC	YFG		674.47	650									4	7	2	D				7	7
2	14	114	CM	20060130285		CM	2	2	2006	708		SC	YFG		812.27	780									2	11	4	D				12	11.8333
2	15	115	CM	07-11023		CM	4	4	2007			NC	YFG		822.87	790									4	11	4	D				12	12
2	19	119	CM			CM	8	22	2005	EofTower		NC	YFG		923.57	885					bandit				8	14	2	D				14	14.3333
2	20	120	CM			CM	8	3	2005	EofTower		NC	YFG		870.57	835					bandit				8	13	3	D				13	13.3333
2	21	121	CM	20050130500		CM	11	1	2005	707		SC	YFG		536.67	520									11	5	3	D				5	5.58333
2	22	122	CM	20060132821		CM	8	10	2006	708		SC	YFG		769.87	740									8	11	2	D				11	11.3333
2	23	123	CM	20060132822		CM	8	10	2006	708		SC	YFG		844.07	810									8	14	2	D				14	14.3333
2	24	124	CM	1103800133	Sta 10-623	CM	8	8	2001			FL	YFG		608.75	588									8	4	3	D				4	4.33333
2	26	126	CM	20080132957		CM	11	7	2008	708		SC	YFG		674.47	650									11	8	4	D				8	8.58333
2	27	127	CM	20080132958		CM	11	7	2008	708		SC	YFG		822.87	790									11	12	4	D				12	12.5833
2	28	128	CM	20080133163		CM	11	18	2008	707		SC	YFG		939.47	900									11	31	3	D				31	31.5833
2	29	129	CM	20081393594		CM	12	19	2008	708		SC	YFG		886.47	850									12	13	4	D				13	13.6667
2	30	130	CM	20081393320		CM	12	5	2008	708		SC	YFG		865.27	830									12	14	4	D				14	14.6667
2	33	133	CM	20091060517		CM	2	11	2009	709		NC	YFG		643.73	621				Island Runner	616				2	6	1	D				6	5.83333
2	34	134	CM			CM	2	12	2004			NC	YFG		1003.07	960				Captn Boo					2	16	1	D				16	15.8333
2	35	135	HB	25548-16		HB	7	19	1994	5		SC	YFG		467	452.94		1.57		240-hbsurvey					7	3	2	D				3	3.25
2	37	137	CM			CM	7	14	2005	10		NC	YFG		680	651.03				CJ2					7	7	2	D				7	7.25
2	39	139	CM			CM	7	14	2005			NC	YFG		830	790.53				CJ2					7	16	2	D				16	16.25
2	40	140	CM			CM	6	7	2005			NC	YFG		865	823.08		9.3		CJ2					6	15	2	D				15	15.1667
2	41	141	CM			CM	6	7	2005			NC	YFG		810	771.93		7.4		CJ2					6	13	2	D				13	13.1667
2	42	142	CM			CM	6	7	2005				YFG		605	581.28		3.1		CJ2					6	5	3	D				5	5.16667
2	43	143	CM			CM	5	9	2005	N.of Tower		NC	YFG		981.87	940									5	19	2	D				19	19.0833
2	45	145	CM	20091390179		CM	1	26	2009	708		SC	YFG		1045.47	1000									1	27	4	D				28	27.75
2	47	147	CM	20091392427		CM	11	6	2009	713		SC	YFG		897.07	860									11	13	3	D				13	13.5833
2	48	148	CM	20080130968		CM	5	5	2008	708		SC	YFG		886.47	850									5	20	1	D	22	4	D	20	20.0833		n	-2	21	0.047619	3.32112
2	49	149	CM	20080131167		CM	5	23	2008	708		SC	YFG		918.27	880									5	13	4	D	16	4	D	14	14.0833		n	-3	14.5	0.103448
2	51	151	CM	20080130725		CM	4	1	2008	708	SC	SC	YFG		822.87	790									4	13	1	D	15	4	C	13	13		n	-2	14	0.0714286
2	53	153	CM	20080131533		CM	6	20	2008	708	SC	SC	YFG		992.47	950									6	16	2	D	18	1	C	16	16.1667		n	-2	17	0.0588235
2	55	155	CM	20060133145		CM	8	29	2006	708	SC	SC	YFG		769.87	740									8	13	2	D	13	2	C	13	13.3333		y	0	13	0
2	62	162	CM	20060130473		CM	2	16	2006	707		SC	YFG		685.07	660									2	6	1	D	6	1	D	6	5.83333		y	0	6	0
2	64	164	CM	20060130712		CM	3	14	2006	707		SC	YFG		875.87	840									3	21	1	D	21	1	C	21	20.9167		y	0	21	0
2	65	165	CM	20101394139		CM	9	28	2010	707		SC	YFG		812.27	780									9	14	3	D	13	3	C	14	14.4167		n	1	13.5	0.037037
2	66	166	CM	20101392014		CM	5	24	2010	707		SC	YFG		907.67	870									5	15	2	D	19	4	C	15	15.0833		n	-4	17	0.117647
2	68	168	CM	20091391719		CM	8	4	2009	707		SC	YFG		738.07	710									8	11	2	D	8	2	C	11	11.3333		n	3	9.5	0.157895
2	69	169	CM	20091391720		CM	8	4	2009	707		SC	YFG		939.47	900									8	16	2	D	16	2	C	16	16.3333		y	0	16	0
2	72	172	CM	20080130433		CM	2	13	2008	707		SC	YFG		907.67	870									2	15	4	D	14	1	C	16	15.8333		n	1	14.5	0.0344828
2	74	174	CM	20111391588		CM	5	24	2011	713		SC	YFG		780.47	750									5	9	1	D	9	1	C	9	9.08333		y	0	9	0
2	75	175	CM	20111391484		CM	5	23	2011	708		SC	YFG		865.27	830									5	11	1	D	10	1	C	11	11.0833		n	1	10.5	0.047619
2	76	176	CM	20080133083		CM	11	17	2008	708		SC	YFG		918.27	880									11	16	3	D	12	3	C	16	16.5833		n	4	14	0.142857
2	77	177	CM	20070132353		CM	7	24	2007	708		SC	YFG		600.27	580									7	5	2	D	5	4	C	5	5.25		y	0	5	0
2	78	178	CM	20070132354		CM	7	24	2007	708		SC	YFG		600.27	580									7	5	3	D	5	4	D	5	5.25		y	0	5	0
2	79	179	CM	20070132355		CM	7	24	2007	708		SC	YFG		642.67	620									7	7	2	D	6	3	C	7	7.25		n	1	6.5	0.0769231
2	83	183	CM	20081062557		CM	7	2	2008	709		NC	YFG		712.63	686				Booger	616				7	9	3	D	8	4	C	9	9.25		n	1	8.5	0.0588235
2	84	184	CM	20081062445		CM	6	23	2008	709		SC	YFG		867.39	832				Lady Kay	616				6	14	2	D	14	4	C	14	14.1667		y	0	14	0
2	85	185	CM	20081062446		CM	6	23	2008	709		NC	YFG		586.49	567				Lady Kay	616				6	4	4	D	4	1	D	5	5.16667		y	0	4	0
2	87	187	CM	20101060536		CM	6	14	2010	709		NC	YFG		844.07	810				Different Drummer	616				6	8	2	D	8	4	C	8	8.16667		y	0	8	0
2	88	188	CM	06-13192		CM	1	30	2006			NC	YFG		1018.97	975				Ellen					1	21	1	D	21	1	C	21	20.75		y	0	21	0
2	89	189	CM	20101391783		CM	5	11	2010	708		SC	YFG		918.27	880									5	15	2	D	15	4	C	15	15.0833		y	0	15	0
2	91	191	CM			CM	6	8	2005			NC	YFG		925	878.88		12.6		Shelley					6	17	2	D	17	4	C	17	17.1667		y	0	17	0
2	92	192					6	8	2005				YFG		615	590.58		3.65							6	7	2	D	7	4	D	7	7.16667		y	0	7	0
2	93	193	CM			CM	4	13	2005	EofTower	Conf?	NC	YFG		886.47	850					Bandit				4	12	1	D	12	4	C	12	12		y	0	12	0
2	94	194	CM			CM	5	4	2005	SofTower		NC	YFG		791.07	760				Booger	Bandit				5	11	2	D	10	4	D	11	11.0833		n	1	10.5	0.047619
2	97	197	CM			CM	5	6	2005			NC	YFG		870.57	835				Split Decision	Bandit				5	12	2	D	11	4	D	12	12.0833		n	1	11.5	0.0434783
2	99	199	CM			CM	3	28	2005			NC	YFG		748.67	720				Split Decision	Bandit				3	10	1	D	11	4	D	10	9.91667		n	-1	10.5	0.047619
2	100	200	CM			CM	3	28	2005			NC	YFG		844.07	810				Split Decision	Bandit				3	16	1	D	14	4	D	16	15.9167		n	2	15	0.0666667
3	1	201	CM	20101392839		CM	7	26	2010	709		SC	YFG		557.87	540									7	5	3	D	4	1	D	5	5.25		n	1	4.5	0.111111
3	2	202	CM	20101392840		CM	7	26	2010	709		SC	YFG		812.27	780									7	15	2	D	17	4	C	15	15.25		n	-2	16	0.0625
3	3	203	CM	20101392478		CM	7	1	2010	707		SC	YFG		780.47	750									7	11	2	D	11	4	D	11	11.25		y	0	11	0
3	5	205	CM	20101061847		CM	11	2	2010	709		NC	YFG		876.93	841				Shining Star	616				11	17	2	D	17	2	C	17	17.5833		y	0	17	0
3	6	206	CM	20101061848		CM	11	2	2010	709		NC	YFG		780.47	750				Shining Star	616				11	11	4	D	11	2	C	11	11.5833		y	0	11	0
3	7	207	CM	20101061570		CM	10	12	2010	709		NC	YFG		921.45	883				Lucky Star	616				10	19	3	D	21	3	C	19	19.5		n	-2	20	0.05
3	10	210	CM	20081064155		CM	10	20	2008	709		NC	YFG		633.13	611				Split Decision	616				10	6	3	D	6	3	D	6	6.5		y	0	6	0
3	11	211	CM	20071063113		CM	6	23	2007	709		NC	YFG		732.77	705				Lucky Star	616				6	7	2	D	8	1	D	7	7.16667		n	-1	7.5	0.0666667
3	13	213	CM	20071063115		CM	6	23	2007	709		NC	YFG		782.59	752				Lucky Star	616				6	13	2	D	13	4	D	13	13.1667		y	0	13	0
3	14	214	CM	20111060652		CM	5	7	2011	709		NC	YFG		859.97	825				Lynn Kathleen	613				5	21	2	D	21	4	C	21	21.0833		y	0	21	0
3	15	215	CM	20111060929		CM	6	14	2011	709		NC	YFG		658.57	635				Ellen	613				6	11	2	D	11	1	D	11	11.1667		y	0	11	0
3	16	216	CM	04-14615		CM	11	2	2004	EofTower		NC	YFG		822.87	790				Split Decision	Bandit				11	13	3	D	14	2	D	13	13.5833		n	-1	13.5	0.037037
3	18	218	CM	04-14615		CM	11	2	2004	EofTower		NC	YFG		844.07	810				Split Decision	Bandit				11	12	4	D	13	2	C	12	12.5833		n	-1	12.5	0.04
3	19	219	CM	10-18169		CM	9	16	2010			NC	YFG		785.77	755		6.64		Ellen					9	10	2	D	10	2	D	10	10.4167		y	0	10	0
3	20	220	CM	10-18163		CM	9	16	2010			NC	YFG		907.67	870		12.1		Ellen					9	25	2	D	25	2	C	25	25.4167		y	0	25	0
3	21	221	CM	07-11210		CM	5	2	2007			NC	YFG		865.27	830									5	12	2	D	13	1	D	12	12.0833		n	-1	12.5	0.04
3	23	223	CM	07-11215		CM	5	14	2007			NC	YFG		838.77	805									5	13	2	D	15	4	C	13	13.0833		n	-2	14	0.0714286
3	24	224	CM	07-12490	1	CM	8	24	2007			NC	YFG		867.39	832									8	16	3	D	15	2	C	16	16.3333		n	1	15.5	0.0322581
3	28	228	HB	5880-3		HB	4		1981	17		FL	YFG		424	412.95		1.3	kg						4	3	4	D	3	1	D	4	4		y	0	3	0
3	29	229	HB	4140-3		HB	10	6	1979	17		FL	YFG		415	404.58		1.15	kg						10	3	3	D	2	3	D	3	3.5		n	1	2.5	0.2
3	30	230	HB	17055-8		HB	9	26	1987	3		NC	YFG		430	415		1.05	kg						9	3	2	D	3	2	D	3	3.41667		y	0	3	0
3	31	231	CM				8		1989	10		NC	YFG		453	439.92									8	3	2	D	3	2	D	3	3.33333		y	0	3	0
3	32	232	HB			HB	4	19	1983	11		FL	YFG		471	456.66									4	5	1	D	5	1	D	5	5		y	0	5	0
3	33	233	HB	20844		HB	4	17	1990	10		NC	YFG		486	470.61		1.62	kg						4	4	1	D	4	1	D	4	4		y	0	4	0
3	34	234	HB			HB	12	7	1982	11		FL	YFG		520	502.23		2.15	kg						12	5	4	D	5	3	D	5	5.66667		y	0	5	0
3	35	235	HB				4	19	1983	11		FL	YFG		531	512.46									4	6	1	D	7	1	D	6	6		n	-1	6.5	0.0769231
3	39	239	HB	28405-35		HB	2	22	1997	5		SC	YFG		627	601.74		3.34	kg	Capt Smoke					2	7	1	D	6	1	D	7	6.83333		n	1	6.5	0.0769231
3	41	241	HB	28403-18		HB	2	12	1997	5		SC	YFG		652	627				Slo Motion					2	6	1	D	7	4	D	6	5.83333		n	-1	6.5	0.0769231
3	42	242					4	19	1983	11		FL	YFG		672	643.59									4	12	2	D	12	4	C	12	12		y	0	12	0
3	44	244	HB	4148-19		HB	1	26	1980	17		FL	YFG		700	669.63		5.2	Kg						1	12	1	D	12	1	C	12	11.75		y	0	12	0
3	47	247	HB	28405-34		HB	2	22	1997	5		SC	YFG		730	697.53		4.4	kg	Capt Smoke					2	9	4	D	9	4	D	10	9.83333		y	0	9	0
3	49	249	HB	28048-54		HB	10	19	1996	5		SC	YFG		757	727		6.33	kg-gutted	#596076					10	8	3	D	9	3	D	8	8.5		n	-1	8.5	0.0588235
3	50	250	HB	6523-5		HB	5		1981	17		FL	YFG		791	754.26		7.75	kg						5	20	2	D	20	1	D	20	20.0833		n	0	20	0
3	51	251	CM	5329-20		HB	5	3	1980	17		FL	YFG		856	814.71		10.05							5	14	2	D	14	1	C	14	14.0833		y	0	14	0
3	53	253	CM	28412-31		HB	3	7	1997	5		SC	YFG		925	885									3	24	1	D	24	3	D	24	23.9167		n	0	24	0
3	54	254	HB	28412-17		HB	3	7	1997	5		SC	YFG		561	540		2.69	kg	Capt Smoke		24	fathoms	codella	3	5	3	D	6	3	D	6	5.91667		n	-1	5.5	0.0909091
3	55	255	HB	28412-28		HB	3	7	1997	5		SC	YFG		622	595		3.92	kg	Capt Smoke					3	5	1	D	6	1	D	5	4.91667		n	-1	5.5	0.0909091
3	57	257	CM	28412-38		HB	3	7	1997	5		SC	YFG		650	625		4.16	kg	Capt Smoke					3	10	4	D	10	4	D	11	10.9167		n	0	10	0
3	59	259	HB	28412-34		HB	3	7	1997	5		SC	YFG		730	700		5.63	kg	Capt Smoke					3	10	1	D	10	4	D	10	9.91667		y	0	10	0
3	61	261	CM	28412-33		HB	3	7	1997	5		SC	YFG		740	710		5.43	kg	Capt Smoke					3	10	3	D	9	1	D	11	10.9167		n	1	9.5	0.0526316
3	62	262	CM	28412-30		HB	3	7	1997	5		SC	YFG		805	760		7.34	kg	Capt Smoke					3	15	2	D	15	4	D	15	14.9167		n	0	15	0
3	64	264	CM	11-06640	rep 04	CM	12	8	2011			NC	YFG		718.99	692		5.8	?						12	12	4	D	13	4	D	12	12.6667		n	-1	12.5	0.04
3	65	265	CM	11-06640	rep 04	CM	12	8	2011			NC	YFG		831.35	798		8.2	?						12	16	4	D	17	4	D	16	16.6667		n	-1	16.5	0.030303
3	68	268	CM	20111394298		CM	11	3	2011	708		SC	YFG		865.27	830									11	18	2	D	18	4	C	18	18.5833		n	0	18	0
3	69	269	CM	12-08632	rep.16	CM	5	18	2012			NC	YFG	F	739.13	711		5.3	?						5	9	2	D	10	4	D	9	9.08333		n	-1	9.5	0.0526316
3	70	270	CM	12-08625	Rep. 2	CM	5	14	2012			NC	YFG	F	618.29	597		4.5	?						5	10	4	D	10	4	C	11	11.0833		n	0	10	0
3	73	273	CM	11-06392		CM	10	27	2011			NC	YFG		874.81	839									10	19	3	D	20	4	C	19	19.5		n	-1	19.5	0.025641
3	74	274	CM	12-08651		CM	6	14	2012			NC	YFG		955.37	915									6	18	2	D	20	4	C	18	18.1667		n	-2	19	0.0526316
3	75	275	CM	12-08652		CM	6	15	2012			NC	YFG		758.21	729									6	11	1	D	11	4	D	11	11.1667		y	0	11	0
3	76	276	CM	20121392922		CM	8	16	2012	708		SC	YFG		875.87	840									8	17	2	D	19	4	D	17	17.3333		n	-2	18	0.0555556
3	77	277	CM	20121391932		CM	6	13	2012	707		SC	YFG		886.47	850									6	19	2	D	19	1	C	19	19.1667		y	0	19	0
3	78	278	CM	20111393907		CM	10	14	2011	701		SC	YFG		918.27	880									10	18	3	D	22	3	C	18	18.5		n	-4	20	0.1
3	79	279	CM	20111393932		CM	10	17	2011	714		SC	YFG		844.07	810									10	12	3	D	11	2	C	12	12.5		n	1	11.5	0.0434783
3	83	283	CM	20121391586		CM	5	15	2012	707		SC	YFG		833.47	800									5	12	4	D	12	4	C	13	13.0833		y	0	12	0
3	84	284	CM	20121391587		CM	5	15	2012	707		SC	YFG		886.47	850									5	25	2	D	24	1	C	25	25.0833		n	1	24.5	0.0204082
3	85	285	CM	12-08973		CM	7	16	2012			NC	YFG		1000.95	958									7	25	2	D	25		C	25	25.25		y	0	25	0
3	86	286	CM	12-08967		CM	7	2	2012			NC	YFG		1043.35	998									7	24	2	D	24	4	C	24	24.25		y	0	24	0
3	87	2	CM	20131391529		CM	6	5	2013			SC	YFG		854.67	820									6	12	2	d	12	4	D	12	12.1667		y	0	12	0
3	89	4	CM	20131391777		CM	7	30	2013			SC	YFG		769.87	740									7	11	2	d	11	3	c	11	11.25		y	0	11	0
3	91	6	HB	45348	23	HB	4	4	2013	17		FL	YFG	m	795	757									4	12	3	d	11	1	c	13	13		n	1	11.5	0.0434783
3	93	8	HB	45616	43	HB	6	3	2013	12		FL	YFG	f	570	557									6	4	2	d	5	2	d	4	4.16667		n	-1	4.5	0.111111
3	94	9	HB	44281	13	HB	5	30	2012	12		FL	YFG	f	665	637									5	5	3	d	4	1	d	6	6.08333		n	1	4.5	0.111111
YFGR-3	98	3	CM	20131852837		CM	12	22	2013		709	FL	YFG		943	915	787	28.1	lbs						12	17	3	D	19	3	d	17	17.6667		n	-2	18	0.0555556
YFGR-4			CM	20141850510		CM	5	6	2014	10		NC	YFG		847	810	700	19.7	lbs						5	12	2	D	13	2	d	12	12.0833		n	-1	12.5	0.04
YFGR-4			CM	20141850517		CM	5	6	2014	10		NC				814									5	11	3	D	11	4	d	12	12.0833		y	0	11	0
YFGR-4			CM	14-07675		CM	5	22	2014	10		NC				751									5	12	1	D	13	4	c	12	12.0833		n	-1	12.5	0.04
YFGR-4			CM	20141851214		CM	9	1	2014	10		NC				850									9	16	3	D	19	3	c	16	16.4167		n	-3	17.5	0.0857143
YFGR-4			CM	20141850712		CM	6	7	2014	10		NC				928									6	18	2	D	20	4	c	18	18.1667		n	-2	19	0.0526316
1	42	42	CM	20111392948		CM	8	6	2011	708		SC	YFG		865.27	830									8	15	4	E	16	4	c	15	15.3333		n	-1	15.5	0.0322581
1	48	48	CM	20111392907		CM	8	4	2011	708		SC	YFG		918.27	880									8	16	4	E	16	4	c	16	16.3333		y	0	16	0
1	56	56	CM	10-09392		CM	7	6	2010	3476		NC	YFG		817.57	785				CJ II					7	8	2	E	8	4	d	8	8.25		y	0	8	0

## Sheet: DataSheets
Box #	Box position	slide ID	Month	Day	Year	TL_mm	FL_mm	Rings	Edge	Qual.	Collection #	Source	Species
1	1	1	11	5	2009	754?					09-08668	CM	YFGr
1	2	2	9	15	2009		870				20091392012	CM	YFGr
1	3	3	9	1	2009		750				20091391963	CM	YFGr
1	4	4	7	16	2009		830				20091391706	CM	YFGr
1	5	5	8	4	2009		900				20091391715	CM	YFGr
1	6	6	7	17	2009		760				20091391511	CM	YFGr
1	7	7	7	28	2009		840				20091391616	CM	YFGr
1	8	8	5	14	2009	855?					09-10823	CM	YFGr
1	9	9				985					09-10821	CM?	YFGr
1	10	10	5	8	2009	746					09-10820	CM?	YFGr
1	11	11	7	13	2009		651				20091062183	CM	YFGr
1	12	12	8	6	2009		723				20091062450	CM	YFGr
1	13	13	7	13	2009		762				20091062210	CM	YFGr
1	14	14	7	13	2009		662				20091062211	CM	YFGr
1	15	15	5	29	2009		788				09-10845	CM?	YFGr
1	16	16	6	17	2009		840				20091391258	CM	YFGr
1	17	17	1	9	2008		742				08-10275	CM?	YFGr
1	18	18	2	13	2007		567				20071060535	CM	YFGr
1	19	19	8	19	2008		620				20080132057	CM	YFGr
1	20	20	9	11	2008		910				20080132302	CM	YFGr
1	21	21	8	21	2008		920				20080132170	CM	YFGr
1	22	22	9	19	2008		660				20080132369	CM	YFGr
1	23	23	9	19	2008		750				20080132370	CM	YFGr
1	24	24	6	23	2009		692				Renegade 3476	CM	YFGr
1	25	25	1	15	2008		860				20080130126	CM	YFGr
1	26	26	1	15	2008		730				20080130140	CM	YFGr
1	27	27	3	21	2007		680				20070130855	CM	YFGr
1	28	28	3	21	2007		820				20070130856	CM	YFGr
1	29	29	3	21	2007		830				20070130857	CM	YFGr
1	30	30	10	20	2008		660				20080132681	CM	YFGr
1	31	31	10	20	2008		710				20080132682	CM	YFGr
1	32	32	10	20	2008		770				20080132683	CM	YFGr
1	33	33	10	20	2008		820				20080132684	CM	YFGr
1	34	34	3	16	2007		888				20071060985	CM	YFGr
1	35	35	3	16	2007		672				20071060978	CM	YFGr
1	36	36	4	27	2007		557				20071061813	CM	YFGr
1	37	37	4	27	2007		719				20071061814	CM	YFGr
1	38	38	4	27	2007		752				20071061815	CM	YFGr
1	39	39	11	2	2010		830				20101394680	CM	YFGr
1	40	40	11	2	2010		860				20101394681	CM	YFGr
1	41	41	8	6	2011		720				20111392947	CM	YFGr
1	42	42	8	6	2011		830				20111392948	CM	YFGr
1	43	43	8	18	2011		670				20111393079	CM	YFGr
1	44	44	8	18	2011		860				20111393080	CM	YFGr
1	45	45	8	4	2011		800				20111392904	CM	YFGr
1	46	46	8	4	2011		810				20111392905	CM	YFGr
1	47	47	8	4	2011		850				20111392906	CM	YFGr
1	48	48	8	4	2011		880				20111392907	CM	YFGr
1	49	49	3	1	2007		600				20070131030	CM	YFGr
1	50	50	3	1	2007		610				20070131031	CM	YFGr
1	51	51	3	9	2007		500				20070131070	CM	YFGr
1	52	52	3	9	2007		610				20070131071	CM	YFGr
1	53	53	3	9	2007		640				20070131072	CM	YFGr
1	54	54	3	9	2007		760				20070131074	CM	YFGr
1	55	55	10	11	2010		685				10-09424	?	YFGr
1	56	56	7	6	2010		785				10-09392	?	YFGr
1	57	57	10	28	2010		704				20101061797	CM	YFGr
1	58	58	8	23	2011		841				20111061901	CM	YFGr
1	59	59	7	7	2010		858				10-09394	CM	YFGr
1	60	60	7	7	2010		770				10-09394	CM	YFGr
1	61	61	7	7	2010		825				10-09394	?	YFGr
1	62	62	2	13	2007	703					07-09840		YFGr
1	63	63	2	6	2008		799				20081060461	CM	YFGr
1	64	64	2	7	2008		621				20081060536	CM	YFGr
1	65	65	6	12	2007		761				20071062759	CM	YFGr
1	66	66	5	24	2007		665				20071062361	CM	YFGr
1	67	67	5	24	2007		600				20071062362	CM	YFGr
1	68	68	5	24	2007		886				20071062363	CM	YFGr
1	69	69	6	21	2007		690				20071063026	CM	YFGr
1	70	70	5	3	2007		813				20071061940	CM	YFGr
1	71	71	5	6	2007		765				20071061971	CM	YFGr
1	72	72	5	29	2007		813				20071062464	CM	YFGr
1	73	73	5	29	2007		665				20071062465	CM	YFGr
1	74	74	5	29	2007		760				20071062466	CM	YFGr
1	75	75	6	27	2007		676				20071063202	CM	YFGr
1	76	76	6	27	2007		655				20071063203	CM	YFGr
1	77	77	6	27	2007		730				20071063204	CM	YFGr
1	78	78	6	27	2007		729				20071063205	CM	YFGr
1	79	79	6	26	2007		609				20071063206	CM	YFGr
1	80	80	6	20	2007		738				20071062986	CM	YFGr
1	81	81	6	1	2007		630				20071062577	CM	YFGr
1	82	82	8	10	2007		564				20071064173	CM	YFGr
1	83	83	7	2	2007		781				20071063254	CM	YFGr
1	84	84	7	2	2007		711				20071063255	CM	YFGr
1	85	85	8	7	2007		720				20071063984	cm	YFGr
1	86	86	12	21	2007		731				20071066632	CM	YFGr
1	87	87	7	1	2009		820				20091062055	CM	YFGr
1	88	88	12	27	2009		800				20091392620	CM	YFGr
1	89	89	3	2	2007		560				07-10238		YFGr
1	90	90	3	2	2007		855				07-10238		YFGr
1	91	91	3	26	2007		890				07-10250		YFGr
1	92	92	7	19	2007		805				07-12479		YFGr
1	93	93	10	9	2007		930				07-12507		YFGr
1	94	94	11	21	2007		830				07-12532		YFGr
1	95	95	8	23	2007		795				07-12489		YFGr
1	96	96	8	23	2007		795				07-12489		YFGr
1	97	97	10	17	2008		872				08-23914		YFGr
1	98	98	4	30	2009		?				09-10813		YFGr
1	99	99	10	2	2008		832				08-10410		YFGr
1	100	100	7	2	2009		825				09-08616		YFGr
2	1	101	7	24	2007		600				20070132329		YFGr
2	2	102	7	11	2007		810				20070132189		YFGr
2	3	103	2	1	2007		670				20070130253		YFGr
2	4	104	2	1	2007		680				20070130254		YFGr
2	5	105	2	1	2007		770				20070130255		YFGr
2	6	106	4	27	2007		580				20070131362		YFGr
2	7	107	4	4	2007		810				20070131147		YFGr
2	8	108	4	4	2007		820				20070131148		YFGr
2	9	109	4	5	2007		650				20070131184		YFGr
2	10	110	12	1	2006		500				20060134148		YFGr
2	11	111	12	13	2006		710				20060134301		YFGr
2	12	112	12	13	2006		560				20060134368		YFGr
2	13	113	12	13	2006		650				20060134369		YFGr
2	14	114	2	2	2006		780				20060130285		YFGr
2	15	115	4	4	2007		790				07-11023		YFGr
2	16	116	6	20	2005		650					CM	YFGr
2	17	117	5	31	2005		635					CM	YFGr
2	18	118	5	31	2005		640					CM	YFGr
2	19	119	8	22	2005		885						YFGr
2	20	120	8	3	2005		835						YFGr
2	21	121	11	1	2005		520				20050130500		YFGr
2	22	122	8	10	2006		740				20060132821		YFGr
2	23	123	8	10	2006		810				20060132822		YFGr
2	24	124	8	8	2001		588				1103800133		YFGr
2	25	125	11	7	2008		640				20080132956		YFGr
2	26	126	11	7	2008		650				20080132957		YFGr
2	27	127	11	7	2008		790				20080132958		YFGr
2	28	128	11	18	2008		900				20080133163		YFGr
2	29	129	12	19	2008		850				20081393594		YFGr
2	30	130	12	5	2008		830				20081393320		YFGr
2	31	131	10	21	2005		680				20050130125		YFGr
2	32	132	10	21	2005		770				20050130126		YFGr
2	33	133	2	11	2009		621				20091060517		YFGr
2	34	134	2	12	2004		960						YFGr
2	35	135	7	19	1994	467					25548-16		YFGr
2	36	136	10	5	2003						3800222		YFGr
2	37	137	7	14	2005	680							YFGr
2	38	138	7	14	2005	640							YFGr
2	39	139	7	14	2005	830							YFGr
2	40	140	6	7	2005	865							YFGr
2	41	141	6	7	2005	810							YFGr
2	42	142	6	7	2005	605							YFGr
2	43	143	5	9	2005		940						YFGr
2	44	144	12	10	2004		765						YFGr
2	45	145	1	26	2009		1000				20091390179		YFGr
2	46	146	1	26	2009		780				20091390178		YFGr
2	47	147	11	6	2009		860				20091392427		YFGr
2	48	148	5	5	2008		850				20080130968		YFGr
2	49	149	5	23	2008		880				20080131167		YFGr
2	50	150	4	18	2008		850				20080130846		YFGr
2	51	151	4	1	2008		790				20080130725		YFGr
2	52	152	6	6	2008		740				20080131238		YFGr
2	53	153	6	20	2008		950				20080131533		YFGr
2	54	154	12	14	2007		870				20070134058		YFGr
2	55	155	8	29	2006		740				20060133145		YFGr
2	56	156	4	23	2006		640				20060131121		YFGr
2	57	157	4	4	2006		590				20060130949		YFGr
2	58	158	4	4	2006		620				20060130950		YFGr
2	59	159	6	22	2007		670				20070132038		YFGr
2	60	160	5	26	2006		640				20060131461		YFGr
2	61	161	2	27	2006		620				20060130544		YFGr
2	62	162	2	16	2006		660				20060130473		YFGr
2	63	163	3	14	2006		630				20060130711		YFGr
2	64	164	3	14	2006		840				20060130712		YFGr
2	65	165	9	28	2010		780				20101394139		YFGr
2	66	166	5	24	2010		870				20101392014		YFGr
2	67	167	8	18	2009		730				20091391800		YFGr
2	68	168	8	4	2009		710				20091391719		YFGr
2	69	169	8	4	2009		900				20091391720		YFGr
2	70	170	10	7	2008		750				20080132609		YFGr
2	71	171	10	7	2008		770				20080132632		YFGr
2	72	172	2	13	2008		870				20080130433		YFGr
2	73	173	6	7	2011		810				20111391857		YFGr
2	74	174	5	24	2011		750				20111391588		YFGr
2	75	175	5	23	2011		830				20111391484		YFGr
2	76	176	11	17	2008		880				20080133083		YFGr
2	77	177	7	24	2007		580				20070132353		YFGr
2	78	178	7	24	2007		580				20070132354		YFGr
2	79	179	7	24	2007		620				20070132355		YFGr
2	80	180	8	10	2007		770				20070132597		YFGr
2	81	181	7	7	2008		682				20081062592		YFGr
2	82	182	7	7	2008		659				20081062593		YFGr
2	83	183	7	2	2008		686				20081062557		YFGr
2	84	184	6	23	2008		832				20081062445		YFGr
2	85	185	6	23	2008		567				20081062446		YFGr
2	86	186	8	18	2008		706				20081063398		YFGr
2	87	187	6	14	2010		810				20101060536		YFGr
2	88	188	1	30	2006		975				06-13192		YFGr
2	89	189	5	11	2010		880				20101391783		YFGr
2	90	190	6	8	2005	760							YFGr
2	91	191	6	8	2005	925							YFGr
2	92	192	6	8	2005	615							YFGr
2	93	193	4	13	2005		850						YFGr
2	94	194	5	4	2005		760						YFGr
2	95	195	4	13	2005		800						YFGr
2	96	196	5	5	2005		670						YFGr
2	97	197	5	6	2005		835						YFGr
2	98	198	5	6	2005		645						YFGr
2	99	199	3	28	2005		720						YFGr
2	100	200	3	28	2005		810						YFGr
3	1	201	7	26	2010		540				20101392839		YFGr
3	2	202	7	26	2010		780				20101392840		YFGr
3	3	203	7	1	2010		750				20101392478		YFGr
3	4	204	7	26	2010		750				20101392877		YFGr
3	5	205	11	2	2010		841				20101061847		YFGr
3	6	206	11	2	2010		750				20101061848		YFGr
3	7	207	10	12	2010		883				20101061570		YFGr
3	8	208	10	12	2010		717				20101061571		YFGr
3	9	209	10	12	2010		779				20101061572		YFGr
3	10	210	10	20	2008		611				20081064155		YFGr
3	11	211	6	23	2007		705				20071063113		YFGr
3	12	212	6	23	2007		692				20071063114		YFGr
3	13	213	6	23	2007		752				20071063115		YFGr
3	14	214	5	7	2011		825				20111060652		YFGr
3	15	215	6	14	2011		635				20111060929		YFGr
3	16	216	11	2	2004		790				04-14615		YFGr
3	17	217	11	2	2004		705				04-14616		YFGr
3	18	218	11	2	2004		810				04-14615		YFGr
3	19	219	9	16	2010		755				10-18169		YFGr
3	20	220	9	16	2010		870				10-18163		YFGr
3	21	221	5	2	2007		830				07-11210		YFGr
3	22	222	5	4	2007		717				07-11213		YFGr
3	23	223	5	14	2007		805				07-11215		YFGr
3	24	224	8	24	2007		832				07-12490		YFGr
3	25	225	8	24	2007		945				07-12490		YFGr
3	26	226	4	22	2004		785				04-06708		YFGr
3	27	227	6	12	2009						TQ0902581		YFGr
3	28	228	4		1981	424					5880-3	HB	YFGr
3	29	229	10	6	1979	415					4140-3	HB	YFGr
3	30	230	9	26	1987	430	415				17055-4	HB	YFGr
3	31	231	8		1989	453						CM	YFGr
3	32	232	4	19	1983	471						HB	YFGr
3	33	233	4	17	1990	486					20844	HB	YFGr
3	34	234	12	7	1982	520						HB	YFGr
3	35	235	4	19	1983	531						HB	YFGr
3	36	236	1		1981	545					5800-11	HB	YFGr
3	37	237	4	19	1983	558							YFGr
3	38	238	3		1981	560					5854-3	HB	YFGr
3	39	239	2	22	1997	627					28405-35	CM?	YFGr
3	40	240	4	19	1983	643						CM?	YFGr
3	41	241	2	12	1997	652	627				28403-18	CM	YFGr
3	42	242	4	19	1983	672						CM?	YFGr
3	43	243	8	23	1980	675					5384-2	HB	YFGr
3	44	244	1	26	1980	700					4148-19	HB	YFGr
3	45	245	5	24	1980	723					5339-12	HB	YFGr
3	46	246	6	16	1979	724					4125-2	HB	YFGr
3	47	247	2	22	1997	730					28405-34	CM	YFGr
3	48	248	10	6	1979	732					4140-18	HB	YFGr
3	49	249	10	19	1996	757	727				28048-54	HB	YFGr
3	50	250	5		1981	791					6523-5	HB	YFGr
3	51	251	5	3	1980	856					5329-20	HB	YFGr
3	52	252				865					28901-1	O 2	YFGr
3	53	253	3	7	1997	925	885				28412-31	CM	YFGr
3	54	254	3	7	1997	561	540				28412-17	CM	YFGr
3	55	255	3	7	1997	622	595				28412-28	CM	YFGr
3	56	256	3	7	1997	630	605				28412-36	CM	YFGr
3	57	257	3	7	1997	650	625				28412-38	CM	YFGr
3	58	258	3	7	1997	675	650				28412-32	CM	YFGr
3	59	259	3	7	1997	730	700				28412-34	CM	YFGr
3	60	260	3	7	1997	735	705				28412-29	CM	YFGr
3	61	261	3	7	1997	740	710				28412-33	CM	YFGr
3	62	262	3	7	1997	805	760				28412-30	CM	YFGr
3	63	263	9	29	2011		710				20111393761		YFGr
3	64	264	12	8	2011		692				11-06640		YFGr
3	65	265	12	8	2011		798				11-06640		YFGr
3	66	266	12	8	2011		674				11-06640		YFGr
3	67	267	11	3	2011		600				20111394297		YFGr
3	68	268	11	3	2011		830				20111394298		YFGr
3	69	269	5	18	2012		711				12-08632		YFGr
3	70	270	5	14	2012		597				12-08625		YFGr
3	71	271	5	28	2012		740				20121391668		YFGr
3	72	272	11	15	2011		812				11-06396		YFGr
3	73	273	10	27	2011		839				11-06392		YFGr
3	74	274	6	14	2012		915				12-08651		YFGr
3	75	275	6	15	2012		729				12-08652		YFGr
3	76	276	8	16	2012		840				20121392922		YFGr
3	77	277	6	13	2012		850				20121391932		YFGr
3	78	278	10	14	2011		880				20111393907		YFGr
3	79	279	10	17	2011		810				20111393932		YFGr
3	80	280	10	14	2011		730				20111393893		YFGr
3	81	281	7	19	2012		740				20121392499		YFGr
3	82	282	5	15	2012		630				20121391584		YFGr
3	83	283	5	15	2012		800				20121391586		YFGr
3	84	284	5	15	2012		850				20121391587		YFGr
3	85	285	7	16	2012		958				12-08973		YFGr
3	86	286	7	2	2012		998				12-08967		YFGr

## Sheet: EdgeAnalyses
Month2	Burton_Edgetype
0	2				Edge
0	3			MONTH	1	2	3	4
1	1			J	3	0	1	5
1	1			F	8	0	1	7
1	1			M	14	4	2	9
1	4			A	9	7	1	8
1	4			M	4	29	2	5			total
1	4			J	1	28	7	1			291
1	4			J	0	23	11	0
1	4			A	0	12	19	2
2	1			S	0	3	7	0
2	1			O	0	2	21	2
2	1			N	0	1	9	9
2	1			D	0	0	7	7
2	1
2	1
2	1
2	1
2	3
2	4
2	4
2	4
2	4
2	4
2	4
2	4
3	1
3	1
3	1
3	1
3	1
3	1
3	1
3	1
3	1
3	1
3	1
3	1
3	1
3	1
3	2
3	2
3	2
3	2
3	3
3	3
3	4
3	4
3	4
3	4
3	4
3	4
3	4
3	4
3	4
4	1
4	1
4	1
4	1
4	1
4	1
4	1
4	1
4	1
4	2
4	2
4	2
4	2
4	2
4	2
4	2
4	4
4	4
4	4
4	4
4	4
4	4
4	4
4	4
5	1
5	1
5	1
5	1
5	2
5	2
5	2
5	2
5	2
5	2
5	2
5	2
5	2
5	2
5	2
5	2
5	2
5	2
5	2
5	2
5	2
5	2
5	2
5	2
5	2
5	2
5	2
5	2
5	2
5	2
5	2
5	2
5	2
5	3
5	4
5	4
5	4
5	4
6	1
6	2
6	2
6	2
6	2
6	2
6	2
6	2
6	2
6	2
6	2
6	2
6	2
6	2
6	2
6	2
6	2
6	2
6	2
6	2
6	2
6	2
6	2
6	2
6	2
6	2
6	3
6	3
6	3
6	3
6	3
6	3
6	3
6	4
7	2
7	2
7	2
7	2
7	2
7	2
7	2
7	2
7	2
7	2
7	2
7	2
7	2
7	2
7	2
7	2
7	2
7	2
7	2
7	2
7	2
7	2
7	3
7	3
7	3
7	3
7	3
7	3
7	3
7	3
7	3
7	3
7	3
7
8	2
8	2
8	2
8	2
8	2
8	2
8	2
8	2
8	2
8	2
8	2
8	2
8	3
8	3
8	3
8	3
8	3
8	3
8	3
8	3
8	3
8	3
8	3
8	3
8	3
8	3
8	3
8	3
8	3
8	3
8	4
8	4
8
9	2
9	2
9	2
9	3
9	3
9	3
9	3
9	3
9	3
9	3
10	2
10	2
10	3
10	3
10	3
10	3
10	3
10	3
10	3
10	3
10	3
10	3
10	3
10	3
10	3
10	3
10	3
10	3
10	3
10	3
10	3
10	3
10	3
10	4
10	4
11	2
11	3
11	3
11	3
11	3
11	3
11	3
11	3
11	3
11	3
11	4
11	4
11	4
11	4
11	4
11	4
11	4
11	4
11	4
12	3
12	3
12	3
12	3
12	3
12	3
12	3
12	4
12	4
12	4
12	4
12	4
12	4
12	4

## Sheet: L-W wksheet
											TL	TW	Pred_TW
											430	1050	1163.51		9.53695e+07
											520	2150	2069.43		1.69625e+08
											675	4480	4561.95		3.7393e+08
											722	5650	5594.07		4.5853e+08
											805	7340	7778.96		6.37619e+08
															a	b
															1.22e-05	3.03

## Sheet: APE
Box #	Box position	slide ID	BurtonRings	Month2	Burton_Edgetype	Burton2	Cal_age	Frac_age	TL_mm		average	error		APE		B1 vs B2
1	1	1	10	11	4	10			754		10	0		1.41548		0
1	2	2	15	9	3	16			907.67		15.5	0.0322581				-1
1	3	3	12	9	3	11			780.47		11.5	0.0434783				1		Bin	Frequency
1	4	4		7					865.27									2	2
1	5	5	17	8	3	18			939.47		17.5	0.0285714				-1		1	11		Direct Agreement	plus/minus 1
1	6	6	14	7	3	17			791.07		15.5	0.0967742				-3		0	74
1	7	7	15	7	2	15			875.87		15	0				0		-1	8		0.747475	0.939394
1	8	8	13	5	1	13			855		13	0				0		-2	3
1	9	9	19	5	2	20			985		19.5	0.025641				-1		-3	1
1	10	10	10	5	2	10			746		10	0				0
1	11	11	9	7	3	9			675.53		9	0				0			99
1	12	12	8	8	3	8			751.85		8	0				0
1	13	13	16	7	3	15			793.19		15.5	0.0322581				1
1	14	14	9	7	3	9			687.19		9	0				0
1	15	15	9	5	4	8			820.75		8.5	0.0588235				1
1	16	16	15	6	2	15			875.87		15	0				0
1	17	17	13	1	4	13			771.99		13	0				0
1	18	18	5	2	4	5			586.49		5	0				0
1	19	19	6	8	3	6			642.67		6	0				0
1	20	20	14	9	3	14			950.07		14	0				0
1	21	21	19	8	3	21			960.67		20	0.05				-2
1	22	22	5	9	3	5			685.07		5	0				0
1	23	23	10	9	3	8			780.47		9	0.111111				2
1	24	24	7	6	2	7			718.99		7	0				0
1	25	25	15	1	4	15			897.07		15	0				0
1	26	26	10	1	1	9			759.27		9.5	0.0526316				1
1	27	27	6	3	3	6			706.27		6	0				0
1	28	28	13	3	1	13			854.67		13	0				0
1	29	29	16	3	2	16			865.27		16	0				0
1	30	30	7	10	3	7			685.07		7	0				0
1	31	31	7	10	4	8			738.07		7.5	0.0666667				-1
1	32	32	10	10	3	8			801.67		9	0.111111				2
1	33	33	14	10	3	14			854.67		14	0				0
1	34	34	18	3	1	18			926.75		18	0				0
1	35	35	7	3	4	6			697.79		6.5	0.0769231				1
1	36	36	4	4	2	4			575.89		4	0				0
1	37	37	9	4	2	9			747.61		9	0				0
1	38	38	12	4	2	11			782.59		11.5	0.0434783				1
1	39	39	18	11	4	18			865.27		18	0				0
1	40	40	20	11	4	20			897.07		20	0				0
1	41	41	9	8	3	9			748.67		9	0				0
1	42	42	15	8	4	15			865.27		15	0				0
1	43	43	8	8	3	8			695.67		8	0				0
1	44	44	15	8	3	15			897.07		15	0				0
1	45	45	16	8	3	17			833.47		16.5	0.030303				-1
1	46	46	18	8	3	18			844.07		18	0				0
1	47	47	16	8	3	17			886.47		16.5	0.030303				-1
1	48	48	16	8	4	16			918.27		16	0				0
1	49	49	6	3	2	6			621.47		6	0				0
1	50	50	6	3	2	6			632.07		6	0				0
1	51	51	5	3	3	4			515.47		4.5	0.111111				1
1	52	52	4	3	4	4			632.07		4	0				0
1	53	53	5	3	4	5			663.87		5	0				0
1	54	54	13	3	1	13			791.07		13	0				0
1	55	55	9	10	3	8			711.57		8.5	0.0588235				1
1	56	56	8	7	2	8			817.57		8	0				0
1	57	57	8	10	3	8			731.71		8	0				0
1	58	58	12	8	2	11			876.93		11.5	0.0434783				1
1	59	59	16	7	2	16			894.95		16	0				0
1	60	60	10	7	2	10			801.67		10	0				0
1	61	61	15	7	3	15			859.97		15	0				0
1	62	62	11	2	4	11			703		11	0				0
1	63	63	11	2	1	10			832.41		10.5	0.047619				1
1	64	64	7	2	1	7			643.73		7	0				0
1	65	65	15	6	3	15			792.13		15	0				0
1	66	66	7	5	2	7			690.37		7	0				0
1	67	67	6	5	2	6			621.47		6	0				0
1	68	68	14	5	2	14			924.63		14	0				0
1	69	69	7	6	2	7			716.87		7	0				0
1	70	70	9	5	2	9			847.25		9	0				0
1	71	71	10	5	2	10			796.37		10	0				0
1	72	72	12	5	2	14			847.25		13	0.0769231				-2
1	73	73	6	5	3	6			690.37		6	0				0
1	74	74	12	5	2	12			791.07		12	0				0
1	75	75	6	6	3	7			702.03		6.5	0.0769231				-1
1	76	76	8	6	2	8			679.77		8	0				0
1	77	77	11	6	2	11			759.27		11	0				0
1	78	78	12	6	2	11			758.21		11.5	0.0434783				1
1	79	79	7	6	3	7			631.01		7	0				0
1	80	80	9	6	2	9			767.75		9	0				0
1	81	81	6	6	3	6			653.27		6	0				0
1	82	82	5	8	3	5			583.31		5	0				0
1	83	83	15	7	2	15			813.33		15	0				0
1	84	84	9	7	3	9			739.13		9	0				0
1	85	85	12	8	3	12			748.67		12	0				0
1	86	86	8	12	4	8			760.33		8	0				0
1	87	87	9	7	2	10			854.67		9.5	0.0526316				-1
1	88	88	11	12	3	11			833.47		11	0				0
1	89	89	5	3	4	5			579.07		5	0				0
1	90	90	16	3	1	16			891.77		16	0				0
1	91	91	17	3	1	17			928.87		17	0				0
1	92	92	18	7	2	18			838.77		18	0				0
1	93	93	19	10	3	19			971.27		19	0				0
1	94	94	12	11	3	12			865.27		12	0				0
1	95	95	9	8	3	9			828.17		9	0				0
1	96	96	11	8	2	11			828.17		11	0				0
1	97	97	13	10	3	13			909.79		13	0				0
1	98	98	20	4	4	22			421							-2
1	99	99	15	10	3	15			867.39		15	0				0
1	100	100	13	7	2	13			859.97		13	0				0
2	1	101	6	7	2				621.47		6	0
2	2	102	12	7	3				844.07		12	0
2	3	103	5	2	4				695.67		5	0
2	4	104	8	2	4				706.27		8	0
2	5	105	9	2	3				801.67		9	0
2	6	106	5	4	4				600.27		5	0
2	7	107	13	4	4				844.07		13	0
2	8	108	11	4	4				854.67		11	0
2	9	109	7	4	2				674.47		7	0
2	10	110	4	12	3				515.47		4	0
2	11	111	7	12	3				738.07		7	0
2	12	112	5	12	4				579.07		5	0
2	13	113	6	12	3				674.47		6	0
2	14	114	11	2	4				812.27		11	0
2	15	115	11	4	4				822.87		11	0
2	16	116	6	6	2				674.47		6	0
2	17	117	8	5	2				658.57		8	0
2	18	118	8	5	2				663.87		8	0
2	19	119	14	8	2				923.57		14	0
2	20	120	13	8	3				870.57		13	0
2	21	121	5	11	3				536.67		5	0
2	22	122	11	8	2				769.87		11	0
2	23	123	14	8	2				844.07		14	0
2	24	124	4	8	3				608.75		4	0
2	25	125	7	11	3				663.87		7	0
2	26	126	8	11	4				674.47		8	0
2	27	127	12	11	4				822.87		12	0
2	28	128	31	11	3				939.47		31	0
2	29	129	13	12	4				886.47		13	0
2	30	130	14	12	4				865.27		14	0
2	31	131	9	10	3				706.27		9	0
2	32	132	11	10	4				801.67		11	0
2	33	133	6	2	1				643.73		6	0
2	34	134	16	2	1				1003.07		16	0
2	35	135	3	7	2				467		3	0
2	36	136	5	10	2				594		5	0
2	37	137	7	7	2				680		7	0
2	38	138	5	7	2				640		5	0
2	39	139	16	7	2				830		16	0
2	40	140	15	6	2				865		15	0
2	41	141	13	6	2				810		13	0
2	42	142	5	6	3				605		5	0
2	43	143	19	5	2				981.87		19	0
2	44	144	11	12	3				796.37		11	0
2	45	145	27	1	4				1045.47		27	0
2	46	146	11	1	4				812.27		11	0
2	47	147	13	11	3				897.07		13	0
2	48	148	20	5	1				886.47		20	0
2	49	149	13	5	4				918.27		13	0
2	50	150	13	4	1				886.47		13	0
2	51	151	13	4	1				822.87		13	0
2	52	152	8	6	2				769.87		8	0
2	53	153	16	6	2				992.47		16	0
2	54	154	13	12	3				907.67		13	0
2	55	155	13	8	2				769.87		13	0
2	56	156	7	4	1				663.87		7	0
2	57	157	4	4	4				610.87		4	0
2	58	158	6	4	1				642.67		6	0
2	59	159	6	6	3				695.67		6	0
2	60	160	7	5	2				663.87		7	0
2	61	161	5	2	4				642.67		5	0
2	62	162	6	2	1				685.07		6	0
2	63	163	7	3	4				653.27		7	0
2	64	164	21	3	1				875.87		21	0
2	65	165	14	9	3				812.27		14	0
2	66	166	15	5	2				907.67		15	0
2	67	167	9	8	3				759.27		9	0
2	68	168	11	8	2				738.07		11	0
2	69	169	16	8	2				939.47		16	0
2	70	170	9	10	3				780.47		9	0
2	71	171	10	10	2				801.67		10	0
2	72	172	15	2	4				907.67		15	0
2	73	173	12	6	2				844.07		12	0
2	74	174	9	5	1				780.47		9	0
2	75	175	11	5	1				865.27		11	0
2	76	176	16	11	3				918.27		16	0
2	77	177	5	7	2				600.27		5	0
2	78	178	5	7	3				600.27		5	0
2	79	179	7	7	2				642.67		7	0
2	80	180	13	8	2				801.67		13	0
2	81	181	8	7	3				708.39		8	0
2	82	182	7	7	2				684.01		7	0
2	83	183	9	7	3				712.63		9	0
2	84	184	14	6	2				867.39		14	0
2	85	185	4	6	4				586.49		4	0
2	86	186	10	8	3				733.83		10	0
2	87	187	8	6	2				844.07		8	0
2	88	188	21	1	1				1018.97		21	0
2	89	189	15	5	2				918.27		15	0
2	90	190	8	6	3				760		8	0
2	91	191	17	6	2				925		17	0
2	92	192	7	6	2				615		7	0
2	93	193	12	4	1				886.47		12	0
2	94	194	11	5	2				791.07		11	0
2	95	195	9	4	1				833.47		9	0
2	96	196	8	5	2				695.67		8	0
2	97	197	12	5	2				870.57		12	0
2	98	198	6	5	2				669.17		6	0
2	99	199	10	3	1				748.67		10	0
2	100	200	16	3	1				844.07		16	0
3	1	201	5	7	3				557.87		5	0
3	2	202	15	7	2				812.27		15	0
3	3	203	11	7	2				780.47		11	0
3	4	204	10	7	2				780.47		10	0
3	5	205	17	11	2				876.93		17	0
3	6	206	11	11	4				780.47		11	0
3	7	207	19	10	3				921.45		19	0
3	8	208	11	10	3				745.49		11	0
3	9	209	10	10	3				811.21		10	0
3	10	210	6	10	3				633.13		6	0
3	11	211	7	6	2				732.77		7	0
3	12	212	8	6	2				718.99		8	0
3	13	213	13	6	2				782.59		13	0
3	14	214	21	5	2				859.97		21	0
3	15	215	11	6	2				658.57		11	0
3	16	216	13	11	3				822.87		13	0
3	17	217	15	11	3				732.77		15	0
3	18	218	12	11	4				844.07		12	0
3	19	219	10	9	2				785.77		10	0
3	20	220	25	9	2				907.67		25	0
3	21	221	12	5	2				865.27		12	0
3	22	222	8	5	2				745.49		8	0
3	23	223	13	5	2				838.77		13	0
3	24	224	16	8	3				867.39		16	0
3	25	225		8					987.17
3	26	226	13	4	1				817.57		13	0
3	27	227	11	6	2				860		11	0
3	28	228	3	4	4				424		3	0
3	29	229	3	10	3				415		3	0
3	30	230	3	9	2				430		3	0
3	31	231	3	8	2				453		3	0
3	32	232	5	4	1				471		5	0
3	33	233	3	4	4				486		3	0
3	34	234	5	12	4				520		5	0
3	35	235	6	4	1				531		6	0
3	36	236	6	1	1				545		6	0
3	37	237	7	4	2				558		7	0
3	38	238	6	3	1				560		6	0
3	39	239	7	2	1				627		7	0
3	40	240	9	4	2				643		9	0
3	41	241	6	2	1				652		6	0
3	42	242	12	4	2				672		12	0
3	43	243	8	8	2				675		8	0
3	44	244	11	1	4				700		11	0
3	45	245	8	5	2				723		8	0
3	46	246	13	6	2				724		13	0
3	47	247	10	2	1				730		10	0
3	48	248	13	10	3				732		13	0
3	49	249	8	10	3				757		8	0
3	50	250	16	5	2				791		16	0
3	51	251	14	5	2				856		14	0
3	52	252	19	7	3						19	0
3	53	253	22	3	1				925		22	0
3	54	254	4	3	1				561		4	0
3	55	255	5	3	1				622		5	0
3	56	256	7	3	4				630		7	0
3	57	257	8	3	4				650		8	0
3	58	258	6	3	4				675		6	0
3	59	259	10	3	1				730		10	0
3	60	260	11	3	1				735		11	0
3	61	261	10	3	3				740		10	0
3	62	262	13	3	2				805		13	0
3	63	263	9	9	3				738.07		9	0
3	64	264	10	12	4				718.99		10	0
3	65	265	16	12	3				831.35		16	0
3	66	266	10	12	4				699.91		10	0
3	67	267	4	11	4				621.47		4	0
3	68	268	14	11	3				865.27		14	0
3	69	269	9	5	2				739.13		9	0
3	70	270	8	5	2				618.29		8	0
3	71	271	10	5	2				769.87		10	0
3	72	272	12	11	4				846.19		12	0
3	73	273	19	10	3				874.81		19	0
3	74	274	18	6	2				955.37		18	0
3	75	275	11	6	1				758.21		11	0
3	76	276	17	8	2				875.87		17	0
3	77	277	19	6	2				886.47		19	0
3	78	278	18	10	3				918.27		18	0
3	79	279	12	10	3				844.07		12	0
3	80	280	10	10	3				759.27		10	0
3	81	281	12	7	2				769.87		12	0
3	82	282	6	5	4				653.27		6	0
3	83	283	11	5	4				833.47		11	0
3	84	284	17	5	2				886.47		17	0
3	85	285	22	7	2				1000.95		22	0
3	86	286	24	7	2				1043.35		24	0

## Sheet: EdgeFinal
	Month2	Burton_Edgetype
	1	1					Edgetype
	1	1				month	1	2	3	4
	1	1				1	3	0	1	5
	1	3				2	8	0	1	7
	1	4				3	14	4	2	9
	1	4				4	9	7	1	8
	1	4				5	5	32	3	5
	1	4				6	1	29	7	1
	1	4				7	0	25	12	0
	2	1				8	0	12	20	2
	2	1				9	0	4	10	0
	2	1				10	0	2	21	2
	2	1				11	0	1	9	9
	2	1				12	0	0	8	7
	2	1
	2	1				total=307
	2	1									306
	2	3
	2	4
	2	4
	2	4
	2	4
	2	4
	2	4
	2	4
	3	1
	3	1
	3	1
	3	1
	3	1
	3	1
	3	1
	3	1
	3	1
	3	1
	3	1
	3	1
	3	1
	3	1
	3	2
	3	2
	3	2
	3	2
	3	3
	3	3
	3	4
	3	4
	3	4
	3	4
	3	4
	3	4
	3	4
	3	4
	3	4
	4	1
	4	1
	4	1
	4	1
	4	1
	4	1
	4	1
	4	1
	4	1
	4	2
	4	2
	4	2
	4	2
	4	2
	4	2
	4	2
	4	3
	4	4
	4	4
	4	4
	4	4
	4	4
	4	4
	4	4
	4	4
	5	1
	5	1
	5	1
	5	1
	5	1
	5	2
	5	2
	5	2
	5	2
	5	2
	5	2
	5	2
	5	2
	5	2
	5	2
	5	2
	5	2
	5	2
	5	2
	5	2
	5	2
	5	2
	5	2
	5	2
	5	2
	5	2
	5	2
	5	2
	5	2
	5	2
	5	2
	5	2
	5	2
	5	2
	5	2
	5	2
	5	2
	5	3
	5	3
	5	3
	5	4
	5	4
	5	4
	5	4
	5	4
	6	1
	6	2
	6	2
	6	2
	6	2
	6	2
	6	2
	6	2
	6	2
	6	2
	6	2
	6	2
	6	2
	6	2
	6	2
	6	2
	6	2
	6	2
	6	2
	6	2
	6	2
	6	2
	6	2
	6	2
	6	2
	6	2
	6	2
	6	2
	6	2
	6	2
	6	3
	6	3
	6	3
	6	3
	6	3
	6	3
	6	3
	6	4
	7	2
	7	2
	7	2
	7	2
	7	2
	7	2
	7	2
	7	2
	7	2
	7	2
	7	2
	7	2
	7	2
	7	2
	7	2
	7	2
	7	2
	7	2
	7	2
	7	2
	7	2
	7	2
	7	2
	7	2
	7	2
	7	3
	7	3
	7	3
	7	3
	7	3
	7	3
	7	3
	7	3
	7	3
	7	3
	7	3
	7	3
	7	3
	7
	8	2
	8	2
	8	2
	8	2
	8	2
	8	2
	8	2
	8	2
	8	2
	8	2
	8	2
	8	2
	8	3
	8	3
	8	3
	8	3
	8	3
	8	3
	8	3
	8	3
	8	3
	8	3
	8	3
	8	3
	8	3
	8	3
	8	3
	8	3
	8	3
	8	3
	8	3
	8	3
	8	4
	8	4
	8
	9	2
	9	2
	9	2
	9	2
	9	3
	9	3
	9	3
	9	3
	9	3
	9	3
	9	3
	9	3
	9	3
	9	3
	10	2
	10	2
	10	3
	10	3
	10	3
	10	3
	10	3
	10	3
	10	3
	10	3
	10	3
	10	3
	10	3
	10	3
	10	3
	10	3
	10	3
	10	3
	10	3
	10	3
	10	3
	10	3
	10	3
	10	4
	10	4
	11	2
	11	3
	11	3
	11	3
	11	3
	11	3
	11	3
	11	3
	11	3
	11	3
	11	4
	11	4
	11	4
	11	4
	11	4
	11	4
	11	4
	11	4
	11	4
	12	3
	12	3
	12	3
	12	3
	12	3
	12	3
	12	3
	12	3
	12	4
	12	4
	12	4
	12	4
	12	4
	12	4
	12	4

## Sheet: VB-Proj
			Burton_wtd	Burton-unwtd	Cushion		Predicted Size at Age - VB estimates
		Linf	964	958	977		Age	MLB-Wtd	MLB_unwtd	Cushion		tzero = -0.5	tzero=0	McG-F	McG-F-FL
		k	0.117	0.112	0.14		1	308	341.802	288.52		193.825	143.828	327.55	323.251
		tzero	-2.29	-2.94	-1.5		2	380.432	407.092	378.464		300.014	265.171	399.179	389.866
		max age	31	31	13		3	444.866	465.464	456.658		390.865	367.544	462.772	449.008
		n	306	306			4	502.186	517.651	524.636		468.594	453.912	519.23	501.514
							5	553.177	564.308	583.734		535.095	526.778	569.354	548.129
							6	598.538	606.022	635.111		591.991	588.253	613.855	589.515
							7	638.891	643.316	679.776		640.669	640.116	653.363	626.257
							8	674.788	676.659	718.606		682.316	683.872	688.438	658.877
			mlb_t_0	mlb_t_-0.5	McG-F		9	706.721	706.469	752.363		717.947	720.787	719.578	687.838
		Linf	920	929	966		10	735.128	733.12	781.71		748.432	751.931	747.225	713.549
		K	0.17	0.156	0.119		11	760.399	756.947	807.223		774.513	778.206	771.77	736.376
		tzero	0	-0.5	-2.48		12	782.88	778.25	829.403		796.827	800.374	793.561	756.642
							13	802.878	797.295	848.685		815.919	819.075	812.907	774.634
							14	820.668	814.323			832.252	834.853	830.083	790.607
							15	836.494	829.546			846.226	848.165	845.332	804.789
							16	850.573	843.157			858.182	859.395	858.87	817.379
							17	863.097	855.325			868.411	868.87	870.889	828.557
							18	874.238	866.204			877.163	876.863	881.56	838.481
							19	884.149	875.93			884.65	883.607	891.033	847.291
							20	892.966	884.626			891.056	889.297	899.444	855.113
							21	900.809	892.401			896.537	894.097	906.911	862.057
							22	907.786	899.351			901.226	898.146	913.54	868.223
							23	913.993	905.565			905.237	901.563	919.426	873.696
							24	919.515	911.121			908.67	904.445	924.651	878.556
							25	924.426	916.088			911.606	906.877	929.29	882.87
							26	928.796	920.529			914.119	908.929	933.409	886.7
							27	932.683	924.499			916.268	910.659	937.065	890.101
							28	936.141	928.049			918.107	912.12	940.311	893.12
							29	939.217	931.222			919.681	913.352	943.194	895.8
							30	941.953	934.06			921.027	914.391	945.752	898.18
							31	944.388	936.596			922.178	915.268	948.024	900.292
																			Figure 4. Comparison of von Bertalanffy growth curves for yellowfin grouper.
			L∞ = 964 (1 - e(-0.117 (t + 2.29)))
			L∞ = 958 (1 - e(-0.112 (t + 2.94)))
			L∞= 977 (1 - e(-0.14 (t + 1.5)))

## Sheet: Pred-Obs_Graph
frac_age	fl_mm
3.5	404.58
4	412.95
4	557
4.16667	557
4.33333	588
5	456.66
5.08333	535
5.25	575
5.33333	564
5.33333	703
5.33333	703
5.41667	612
5.66667	502.23
5.75	525.48
5.83333	567
5.91667	539.43
5.91667	560
6	512.46
6.08333	600
6.08333	637
6.16667	630
6.16667	676
6.25	652
6.83333	621
7	537.57
7.08333	665
7.08333	665
7.16667	609
7.16667	690
7.91667	672
8.08333	691.02
8.16667	655
8.25	785
8.33333	646.38
8.33333	723
8.5	704
8.66667	731
9	616.62
9	719
9.08333	813
9.16667	738
9.25	651
9.25	662
9.25	711
9.25	820
9.33333	795
9.5	685
10.0833	712.41
10.0833	765
10.0833	788
10.25	770
10.5833	720
10.8333	799
11.1667	730
11.1667	825
11.3333	795
11.75	669.63
11.8333	672.42
12	643.59
12	752
12.0833	760
12.0833	813
12.1667	729
12.3333	720
12.3333	841
12.5833	830
12.75	792
13	757
13.0833	813.78
13.1667	691.95
13.5	699.39
13.5	872
13.75	742
14.0833	814.71
14.0833	886
15.1667	761
15.25	781
15.25	825
15.9167	855
16.0833	754.26
16.25	762
16.25	858
16.9167	890
17.6667	915
17.9167	888
18.25	805
19.5	930
20.0833	934.68
3.25	452.94
3.33333	439.92
3.41667	415
3.91667	540
4	470.61
4.16667	567
4.58333	600
4.66667	500
4.91667	610
4.91667	595
5	590
5.16667	581.28
5.25	580
5.25	580
5.25	540
5.25	613.83
5.41667	660
5.5	574
5.58333	520
5.66667	560
5.83333	621
5.83333	670
5.83333	620
5.83333	660
5.83333	627
5.91667	600
5.91667	610
5.91667	500
5.91667	640
6	580
6	620
6.08333	645
6.08333	630
6.16667	650
6.16667	670
6.16667	820
6.25	600
6.33333	620
6.5	611
6.66667	650
6.83333	601.74
6.91667	680
6.91667	650
7	650
7	640
7.08333	640
7.16667	705
7.16667	692
7.16667	590.58
7.25	651.03
7.25	659
7.25	620
7.5	660
7.5	710
7.58333	640
7.66667	710
7.91667	630
7.91667	605
8.08333	635
8.08333	640
8.08333	670
8.08333	717
8.08333	597
8.16667	810
8.16667	725.43
8.16667	692
8.16667	740
8.25	682
8.33333	670
8.5	727
8.58333	650
8.83333	680
8.91667	625
9	800
9.08333	711
9.08333	750
9.25	686
9.33333	720
9.33333	730
9.41667	710
9.5	680
9.5	750
9.75	730
9.83333	770
9.83333	697.53
9.91667	720
9.91667	700
10.0833	740
10.25	750
10.25	702
10.3333	706
10.4167	755
10.4167	750
10.5	779
10.5	770
10.5	770
10.5	730
10.6667	692
10.6667	674
10.9167	705
10.9167	710
11.0833	760
11.0833	830
11.0833	800
11.1667	635
11.1667	729
11.25	750
11.25	740
11.3333	740
11.3333	710
11.5	717
11.5	770
11.5833	750
11.6667	765
11.6667	800
11.75	780
11.8333	780
12	790
12	850
12	820
12.0833	835
12.0833	830
12.0833	810
12.0833	751
12.0833	810
12.0833	814
12.1667	810
12.25	810
12.25	740
12.4167	813
12.4167	750
12.5	810
12.5833	810
12.5833	812
12.5833	790
12.9167	820
12.9167	760
12.9167	760
13	785
13	850
13	790
13.0833	805
13.1667	771.93
13.1667	752
13.25	825
13.3333	835
13.3333	740
13.3333	770
13.4167	777
13.5833	790
13.5833	860
13.6667	850
13.6667	870
14	810
14.0833	880
14.1667	832
14.25	760
14.3333	885
14.3333	810
14.4167	910
14.4167	780
14.5	820
14.5833	830
14.6667	830
15.0833	870
15.0833	880
15.1667	823.08
15.1667	840
15.25	840
15.25	780
15.3333	830
15.3333	860
15.4167	870
15.5	832
15.5833	705
15.75	860
15.8333	960
15.8333	870
15.9167	810
15.9167	830		age	VB_pred_fl_wtd	vb_unwtd
16.1667	950		1	308	341.802
16.25	790.53		2	380.432	407.092
16.3333	832		3	444.866	465.464
16.3333	800		4	502.186	517.651
16.3333	850		5	553.177	564.308
16.3333	880		6	598.538	606.022
16.3333	900		7	638.891	643.316
16.4167	850		8	674.788	676.659
16.5833	880		9	706.721	706.469
16.6667	798		10	735.128	733.12
17.0833	850		11	760.399	756.947
17.1667	878.88		12	782.88	778.25
17.3333	900		13	802.878	797.295
17.3333	840		14	820.668	814.323
17.5833	841		15	836.494	829.546
18.1667	915		16	850.573	843.157
18.1667	928		17	863.097	855.325
18.1667	910		18	874.238	866.204
18.3333	810		19	884.149	875.93
18.5	880		20	892.966	884.626
18.5833	830		21	900.809	892.401
19.0833	940		22	907.786	899.351
19.1667	850		23	913.993	905.565
19.3333	920		24	919.515	911.121
19.5	883		25	924.426	916.088
19.5	839		26	928.796	920.529
20.0833	850		27	932.683	924.499
20.5833	860		28	936.141	928.049
20.75	975		29	939.217	931.222
20.9167	840		30	941.953	934.06
21.0833	825		31	944.388	936.596
21.9167	885
22.25	958
24.25	998
25.4167	870
27.75	1000
31.5833	900

## Sheet: Sheet1
Box #	Box position	slide ID	FL_mm	month	potts_age	potts_edge	Potts_qual	comments
2	48	148	850	5
2	49	149	880	5
2	51	151	790	4
2	53	153	950	6
2	55	155	740	8
2	62	162	660	2
2	64	164	840	3
2	65	165	780	9
2	66	166	870	5
2	68	168	710	8
2	69	169	900	8
2	72	172	870	2
2	74	174	750	5
2	75	175	830	5
2	76	176	880	11
2	77	177	580	7
2	78	178	580	7
2	79	179	620	7
2	83	183	686	7
2	84	184	832	6
2	85	185	567	6
2	87	187	810	6
2	88	188	975	1
2	89	189	880	5
2	91	191	878.88	6
2	92	192	590.58	6
2	93	193	850	4
2	94	194	760	5
2	97	197	835	5
2	99	199	720	3
2	100	200	810	3
3	1	201	540	7
3	2	202	780	7
3	3	203	750	7
3	5	205	841	11
3	6	206	750	11
3	7	207	883	10
3	10	210	611	10
3	11	211	705	6
3	13	213	752	6
3	14	214	825	5
3	15	215	635	6
3	16	216	790	11
3	18	218	810	11
3	19	219	755	9
3	20	220	870	9
3	21	221	830	5
3	23	223	805	5
3	24	224	832	8
3	28	228	412.95	4
3	29	229	404.58	10
3	30	230	415	9
3	31	231	439.92	8
3	32	232	456.66	4
3	33	233	470.61	4
3	34	234	502.23	12
3	35	235	512.46	4
3	39	239	601.74	2
3	41	241	627	2
3	42	242	643.59	4
3	44	244	669.63	1
3	47	247	697.53	2
3	49	249	727	10
3	50	250	754.26	5
3	51	251	814.71	5
3	53	253	885	3
3	54	254	540	3
3	55	255	595	3
3	57	257	625	3
3	59	259	700	3
3	61	261	710	3
3	62	262	760	3
3	64	264	692	12
3	65	265	798	12
3	68	268	830	11
3	69	269	711	5
3	70	270	597	5
3	73	273	839	10
3	74	274	915	6
3	75	275	729	6
3	76	276	840	8
3	77	277	850	6
3	78	278	880	10
3	79	279	810	10
3	83	283	800	5
3	84	284	850	5
3	85	285	958	7
3	86	286	998	7
3	87	2	820	6
3	89	4	740	7
3	91	6	757	4
3	93	8	557	6
3	94	9	637	5
YFGR-3	98	3	915	12
YFGR-4			810	5
YFGR-4			814	5
YFGR-4			751	5
YFGR-4			850	9
YFGR-4			928	6
1	42	42	830	8
1	48	48	880	8
1	56	56	785	7
